# Supplementary material for: Genomic, phenotypic, and clinical safety of Limosilactobacillus reuteri ATCC PTA 4659
Source: J Ind Microbiol Biotechnol. 2023 Nov 16;50(1):kuad041. doi: 10.1093/jimb/kuad041 (PMC10689046; doi:10.1093/jimb/kuad041)
Supplement: kuad041_Supplemental_File [file kuad041_supplemental_file.zip]

Archive with 4 entries (4 files):
- Supplementary figure legends.docx
- Supplementary tables.docx
- suppl_fig_1.tiff
- suppl_fig_2.tiff
